# Supplementary material for: Evaluation of six blood-based age prediction models using DNA methylation analysis by pyrosequencing
Source: Sci Rep. 2019 Jun 20;9:8862. doi: 10.1038/s41598-019-45197-w (PMC6586942; doi:10.1038/s41598-019-45197-w)
Supplement: Supplementary file 2 — Supplementary Dataset 1 [file 41598_2019_45197_MOESM2_ESM.xlsx]

## Sheet: Feuil2
Sample ID	Gender	Age	ASPA		C1orf132			CCDC102B		EDARADD		ELOVL2							FHL2										ITGA2B			KLF14				PDE4C								TRIM59
			ASPA_CpG1	ASPA_CpG2	C1orf132_CpG1	C1orf132_CpG2	C1orf132_CpG3	CCDC102B_CpG1	CCDC102B_CpG2	EDARADD_CpG1	EDARADD_CpG2	ELOVL2_CpG1	ELOVL2_CpG2	ELOVL2_CpG3	ELOVL2_CpG4	ELOVL2_CpG5	ELOVL2_CpG6	ELOVL2_CpG7	FHL2_CpG1	FHL2_CpG2	FHL2_CpG3	FHL2_CpG4	FHL2_CpG5	FHL2_CpG6	FHL2_CpG7	FHL2_CpG8	FHL2_CpG9	FHL2_CpG10	ITGA2B_CpG1	ITGA2B_CpG2	ITGA2B_CpG3	KLF14_CpG1	KLF14_CpG2	KLF14_CpG3	KLF14_CpG4	PDE4C_CpG1	PDE4C_CpG2	PDE4C_CpG3	PDE4C_CpG4	PDE4C_CpG5	PDE4C_CpG6	PDE4C_CpG7	PDE4C_CpG8	TRIM59_CpG1	TRIM59_CpG2	TRIM59_CpG3	TRIM59_CpG4	TRIM59_CpG5	TRIM59_CpG6
D_4705	M	19	83.14	87.22	88.01	83.57	82.25	47.97	16.9	67.87	42.78	27.76	27.29	54.06	30.99	18.36	40.76	52.61	26.93	29.27	31.98	47.72	23.63	35.74	17.68	12.23	28.29	9.63	69.45	71.76	80.46	3.62	1.48	8.38	2.27	17.28	28.42	13.78	13.22	13.88	12.23	10.83	9.26	22.73	13.56	20.12	37.59	33.71	30.2
D_3465	M	20	84.36	88.14	88.57	81.19	81.42	43.61	20.18	67.71	48.37	34.93	33.54	59.63	38.99	26.24	46.62	58.48	26.79	29.57	31.34	49.21	25.6	34.92	17.29	11.44	29.74	10.28	77.77	82.8	87.3	4.81	4.09	7.83	3.95	19.59	23.72	13.51	13.48	14.3	14.06	10.62	9.39	23.37	14.26	23.88	39.96	34.91	30.66
D_6925	M	23	81.67	86.5	88.61	81.36	82.14	54.15	34.53	59.09	39.61	32.33	30.91	61.83	43.06	28.08	54.86	62.9	38.85	39.41	44.05	56.82	32.99	42.62	21.03	15.72	38.72	15.1	67.38	74.13	80.79	4.02	1.24	7.29	1.13	21.54	28.32	18.98	18.5	18.46	14.2	12.04	10.36	21.48	15.32	21.15	33.99	31.95	29.18
D_9086	M	25	78.82	83	88.17	83.17	83.61	37.89	23.11	65.38	47.77	39.92	35.61	62.82	42.1	28.64	51.28	60.52	30.13	31.08	34.6	47.56	26.6	34.74	19.12	13.33	31.59	11.87	75.46	81.16	87.74	4.47	1.84	7.67	1.96	22.69	29.7	15.57	16.07	16.56	12.83	16.16	13.38	17.37	14.32	20.2	35.19	33.55	28.96
D_9721	M	26	76.28	78.78	88.01	82.18	80.75	33.56	24.59	62.33	40.56	35.23	32.8	59.4	36.62	23.88	50.21	59.88	31.52	33.7	37.38	56.99	29.45	39.09	20.09	13.7	35.31	10.97	67.15	75.02	83.53	5.58	2.51	9.11	1.84	24.55	35.47	16.46	16.15	18.14	16.41	11.18	10.58	21.95	16.52	25.36	39.94	36.77	34.34
D_8360	M	28	78.53	82.87	86.35	78.72	79.14	39.08	30.82	63.23	44.23	35.69	36.2	63.94	42.43	32.66	61.37	72.9	40.16	40.6	43.87	59.44	33.95	41.51	22.06	16.04	37.07	13.73	71.7	74.74	84.42	4.81	1.8	8.83	1.94	24.18	35.05	16.89	14.44	19.31	13.46	10.48	10.88	21.18	15.46	24.59	35.94	37.53	32.01
D_n7698	M	29	78.33	85.86	85.99	79.07	78.24	32.97	25.35	61.15	39.81	42.24	40.07	68.22	47.97	33.06	59.09	71.09	35.83	34.8	35.86	52.8	31.28	36.43	18.7	13.36	32.26	11.58	70.6	80.07	86.17	5.89	3.74	8.31	4.4	29.2	32.67	19.01	20.6	16.81	12.1	13.4	10.35	23.19	19.63	26.23	41.85	41.33	35.37
D_5909	M	30	79.56	81.63	83.89	74.29	74.75	43.41	29.01	59.36	39.64	38.35	34.51	67.45	45.4	33.21	63.22	71.01	34.22	35.38	37.38	54.22	31.33	38.28	21.51	14.54	34.41	10.7	76.82	80.66	87.15	4.5	1.92	9.16	1.83	27.4	36.24	16.15	15.03	20.87	13.29	13.38	8.53	22.43	14.29	22.49	40.88	36.08	34.73
D_7242	M	33	65.39	69.84	73.54	62.78	63.54	31.69	21.35	43.92	32.82	46.61	44.04	75.23	57.41	40.79	71.39	81.62	55.16	53.62	60.61	77.07	45.8	64.06	30.25	22.95	48.14	18.1	61.06	74.24	79.68	9.4	3.6	8.77	2.28	34	36.86	15.84	12.79	17.76	13.13	11.25	10.55	25.52	18.8	31.09	51.66	49.41	43.55
D_774	M	35	79.83	82.11	81.85	71.17	71.25	37.67	18.3	51.81	34.24	43.86	37.38	69.86	48.05	33.59	61.64	70.25	33.62	33.85	36.43	54.25	30.39	38.13	18.61	13.23	30.15	11.6	63.37	71.97	81.36	5.59	5.44	12	5.47	28.02	28.78	13.83	13.9	18.04	15.64	14.01	12.24	21.14	16.28	26.08	42.22	38.24	38.17
D_5952	M	36	82.18	84.76	89.43	83.75	82.42	41.99	31.24	62.22	45.1	44.51	39.52	68.23	48.2	32.68	59.88	70.37	33.01	35.46	37.17	54.43	31.61	39.65	20.02	13.56	33.44	12.46	77.97	80.91	87.52	6.69	2.59	12.05	2.72	30.51	38.35	18.76	14.42	21.42	12.18	11.75	10.96	24.18	17.76	26.81	43.57	42.18	37.53
D_6538	M	39	59.17	65.57	69.2	61.04	64.05	17.7	11.69	38.04	26.03	52	50.87	79.91	65.05	48.08	80.74	86.48	54.47	54.52	53.01	68.1	45.97	56.75	27.84	19	44.21	16.21	60.05	65.7	73.05	8.3	3.48	11.48	2.88	40.23	39.77	24.53	21.77	21.68	16.09	16.3	19.58	27.37	25.07	40.32	59.76	55.25	56.44
D_n4608	M	40	71.31	78.2	74.31	60.33	60.23	38.38	22.26	48.74	33.73	46.1	42.04	71.59	49.56	35.47	63.08	73.45	43.3	41.27	43.65	65.71	36.22	44.61	20.85	14.48	39.06	11.55	65.11	74.11	80.96	4.9	3.32	12.3	2.87	22.13	32.29	19.84	15.59	21.1	18.2	14.39	12.79	19.6	17.31	25.45	39.86	37.25	34.73
D_n8877	M	41	76.76	82.01	78.87	71.59	70.55	33.9	24.04	57.64	38.36	44.07	41.5	69.86	49.89	34.46	63.86	74.84	31.89	33.39	34.99	50.72	29.2	36.94	17.68	11.5	29.81	9.38	69.22	69.49	80.58	6.01	2.3	10.64	2.03	27.03	32.75	14.52	11.25	18.95	13.76	10.11	7.65	21.56	15.97	22.52	41.07	39.54	36.36
D_4717	M	42	75.5	79.06	82.27	73.99	75.16	27.21	23.63	41.43	27.71	38.69	34.58	66.82	44.64	30.71	59.64	71.41	35.33	38.01	40.02	55.74	33.54	40.28	20.82	14.94	33.81	11.31	67.85	70.25	81.5	6.2	3.3	11.26	1.68	31.8	31.19	13.7	14.94	15.81	11.35	11.93	9.61	20.62	15.24	21.85	37.69	37.47	35.67
D_n7516	M	44	71.85	76.66	78.65	65.16	65.59	29.82	23.23	44.43	30.22	43.73	42.63	71.92	52.85	38.13	67.72	77.17	42.45	41.36	43.38	63.15	33.89	42.03	18.34	13.52	34.28	12.33	70.82	76.8	82.69	7.53	4.52	10.29	2.73	29.41	36.64	19.35	13.48	20.18	13.16	11	13.07	19.96	13.74	26.32	40.81	42.15	33.81
D_9764	M	45	76.88	80.66	78.43	70.39	68.67	41.55	25.77	59.16	39.14	43.72	46.29	74.63	54.65	38.05	65.62	77.8	43.5	43.29	48.1	64.52	38.25	46.94	24.87	18.23	42.4	14.33	65.17	74.42	83.46	7.64	3.08	7.54	2.27	33.94	38.09	19.59	17.52	20.01	13.99	16.01	13.03	27.58	21.62	33.46	52.03	48.98	46.64
D_n2362	M	50	77.81	82.23	75.32	67.05	66.91	33.57	21.52	48.58	31.27	44.92	41.18	65.92	45.17	38.79	65.85	72.78	40.55	38.05	41.37	62.95	33.03	41.84	20.86	14.11	33.31	12.49	63.5	73.04	78.89	7.22	3.64	11.47	2.96	28.78	41.37	17.81	13.08	19.64	17.57	11.99	12.58	24.24	17.79	28.15	44.39	42.51	41.66
D_6744	M	52	73.07	78.01	77.08	64.34	64.22	32.7	22.36	43	26.19	51.79	51.47	77.58	60.51	45.58	71.67	82.44	49.36	47.32	50.24	66.16	42.04	47.83	23.31	16.12	36.52	12.32	70.25	78.03	83.88	11.17	6.4	13.96	5.14	35.14	42.11	21.04	17.69	21.89	20.17	17.86	18.24	29.88	20.02	30.71	49.98	47.23	44.23
D_9619	M	54	72.2	77.8	72.97	60.59	61.14	31.37	20.17	41.29	29.52	48.73	49.37	77.48	57.53	44.31	71.94	80.94	43.77	45.26	47.1	65.13	39.21	47.3	23.36	15.97	36.12	12.42	69.29	74.8	83.58	8.05	3.61	12.16	3.55	30.77	35.82	16.58	11.7	16.89	14.22	11.51	12.47	27.41	18.05	31.94	49.54	47.26	46.37
D_3481	M	57	69.25	75.49	75.12	60.91	59.39	20.43	16.1	41.88	29.38	51.62	49.98	79.33	61.66	44.06	75.39	83.38	46.93	43.65	49.7	68.24	38.45	48.86	24.55	17.49	38.97	13.68	71.62	72.26	80.1	8.28	4.15	6.67	2.59	31.92	41.07	23.44	15.39	23.45	13.2	16.37	10.95	31.3	23.71	38.6	58.49	54.87	56.67
D_6917	M	58	72.87	80.3	77.17	71.7	70.49	25.96	18.77	49.74	32.48	50.05	48.92	77.96	59.73	48.11	74.19	81.99	42.95	42.02	42.96	58.38	37.24	46.53	21.38	15.72	35.78	12.54	67.05	70.56	81.36	9.06	5.02	12.39	3.33	33.35	35.11	18.21	18.33	22.95	20.07	14.58	14.56	21.56	19.18	29.01	44.97	43.07	39.69
D_6888	M	59	67.55	75.23	79.46	70.28	68.7	41.73	26.82	44.05	28.22	53.49	52.13	80.84	62.94	47.61	79.1	86.12	52.85	54.16	51.84	73.03	45.71	52.17	27.13	20.79	45.97	16.74	65.78	78.89	81.49	10.16	5.76	13.22	4.29	41.57	32.61	23.25	21.56	25.6	16.98	16	15.58	23.48	19.65	37.13	51.16	50.05	48.78
D_2748	M	60	72.86	77.99	73.43	62.64	62.45	25.8	19.39	27.12	20.29	45.23	46.49	74.48	53.73	37.76	70.18	81.34	47.35	47.05	48.21	65.1	39.96	48.51	25.25	17.95	37.4	13.8	61.08	66.35	74.56	12.18	5.36	13.52	3.59	33.49	36.6	23.52	16.48	25.54	14.49	11.38	11.9	27.37	18.69	29.62	48.38	45.48	41.59
D_5532	M	62	69.73	72.93	69.46	57.58	59.17	30.75	21.96	35.37	23.27	50.15	49.85	79.15	62.13	47.38	77.93	86.5	51.7	58.2	55.71	69.38	47.43	56.46	29.37	22.31	49.92	17.47	48.74	63.07	72.33	9.35	4.33	13.31	3.49	33.9	31.63	18.8	12.7	15.01	13.6	11.93	11.42	27.03	19.22	31.34	47.59	46.59	43.42
D_6226	M	62	61.38	66.92	65.8	55.2	54.26	23.59	13.09	46.25	31.34	48.7	44.83	76.73	59.72	41.73	69.87	81.25	54.11	56.16	54.95	70.87	45.72	59.14	30.02	20.88	46.51	17.9	41.4	57.69	80.04	14.72	8.43	16.39	6.05	41.33	37.9	27.15	12.4	20.41	15.04	16.41	11.96	22.16	17.48	29.53	45.21	45.1	42.62
D_9318	M	63	58.84	64.57	80.11	71.07	72.22	25.93	19.89	40.64	28.24	44.67	42.71	67.95	49.2	42.75	70.85	80.67	47.24	50.33	48.24	68.83	42.76	48.06	26.83	18	40.59	13.23	62.11	71.4	81.18	7.75	4.23	10.77	3.25	29.64	36.72	15.73	14.87	16.76	13.1	11.62	9	26.67	18.96	34.03	53.25	52.86	44.8
D_4725	M	65	72.19	82.2	86.17	77.99	78.08	33.07	23.77	49.44	34.3	43.37	40.03	70.68	50.13	32.89	65.96	74.56	41.17	38.58	43.7	63.1	35.28	40.8	22.74	16.43	37.51	13.11	72.25	79.72	85.02	6.77	2.57	10.03	1.87	28.93	36.54	18.07	13.89	23.94	14.97	12.49	13.65	25.54	18.12	28.06	48.08	44.91	40.14
D_289115	M	19	83.63	87.06	91.09	88.22	85.92	48.91	32.09	72.94	51.88	40.21	37.36	64.59	39.94	22.63	54.32	56.98	35.18	35.37	39.57	55.86	27.91	39.62	17.1	12.82	30.85	11.93	69.12	76.62	82.96	4.35	2.68	8.71	1.73	21.11	32.2	15.6	12.7	17.27	12.44	11.7	9.2	20.3	13.47	21.35	38.06	32.01	32.19
D_645941	M	19	84.62	86.95	89.95	88.74	86.96	54.53	32.03	69.29	50.2	36.9	33.82	58.69	35.76	19.88	43.23	42.47	27.62	27.46	34.71	53.2	22.58	37.98	17.4	13.26	34.43	9.98	69.52	72.51	79.49	3.17	1.69	10.28	1.92	18.25	33.6	16.55	15.27	16.92	11.79	10.66	11.27	22.92	14.17	21.79	37.17	31.22	33.32
D_279304	M	20	82.66	85.32	92.16	89.87	88.85	49.2	28.14	63.87	24.14	35.84	32.9	59.18	37	20.53	47.11	46.1	30.99	27.91	35.32	55.5	21.89	37.42	14.36	12.36	34.28	12.21	74.36	80.15	84.74	3.54	1.65	8.83	2.13	19.08	33.99	16.53	14.77	18.92	12.72	13.01	9.97	23.57	16.15	26.66	43.42	38.09	36.07
D_533415	M	20	78.62	80.91	88.4	83.76	81.34	50.57	33.75	64.12	45.71	34.98	31.8	57.23	33.27	23.01	45.49	48.05	35.82	37.92	39.5	57.83	32.18	46.04	21.78	15.8	37.93	16.23	65.28	71.69	76.76	4.8	2.4	9.04	1.86	20.85	33.02	17.01	14.18	16.44	13.27	12.05	9.77	20.1	13.93	19.21	35.47	30.88	29.15
D_527250	M	28	78.42	83.65	85.82	80.5	80.29	39.44	27.97	53.91	37.16	39.92	36.31	61.01	37.71	23.44	49.48	50.42	33.94	32.44	37.56	57.39	26.6	40.18	17.1	13.23	34.12	11.8	67.21	72.46	77.89	3.14	1.48	9.96	1.76	17.15	32.07	15.03	13.12	16.99	11.78	10.65	7.29	19.31	12.4	18.3	41.7	33.56	36.62
D_110862	M	31	82.72	82.72	81.93	74.89	76.91	36.6	27.99	68.05	50.2	45.2	37.99	64.67	41.91	29.05	59.97	62.78	35.54	34.47	38.8	55.82	26.35	42.79	17.96	13.45	34.51	13.03	63.77	66.77	74.64	5.07	2.9	10.14	1.65	22.42	29.76	16.57	11.69	15.91	11.24	11.4	9.77	19.91	14.02	21.75	36.42	32.07	31.61
D_648173	M	32	77.51	80.81	86.81	76.82	77.05	36.79	26.16	46.82	35.69	43.37	42.95	66.25	44.18	28.27	61.76	64.72	35.59	31.57	36.16	56.39	26.43	41.97	18.02	13.45	29.25	10.1	68.81	74.87	82.1	6.07	2.69	9.71	2.55	22.16	30.12	16.95	13.91	16.43	7.16	11.17	16.17	21.72	15.46	25.01	41.3	39.77	37.48
D_647410	M	34	78.08	81.63	84.44	74.95	74.64	33.62	19.59	54.1	34.32	27.63	45.72	70.69	47.45	27.13	62.41	62.63	36.54	37.47	43.17	61.08	28.75	46.23	19.42	14.35	36.92	12.56	68.22	75.71	80.81	5.01	2.48	9.81	1.45	20.89	32.46	17.34	14.82	16.37	11.68	11.77	9.83	25.16	17.93	27.95	41.55	40.53	39.07
D_279355	M	35	78.55	82.36	84.63	76.65	78.07	37.6	28.49	51.1	33.8	48.02	42.54	72.41	49.39	30.05	66.82	68.98	36.89	32.64	36.71	54.35	28.59	38.38	18.3	14.2	32.28	11.06	66.03	71.2	81.26	4.94	3.81	9.57	1.48	27.73	31.04	14.37	14.22	15.96	12.42	12	10.22	28.04	13.57	24.31	43.17	42.45	34.8
D_275928	M	37	77.03	79.85	79.95	68.8	70.89	30.77	21.99	50.28	31.49	44.71	44.83	69.4	43.22	28.7	63.56	63.26	37.63	32.76	42.39	61.97	28.31	43.99	17.1	13.92	34.59	12.33	67.62	75.47	83.36	5.1	2.48	9.33	1.72	24.31	34.18	14.14	14.63	15.36	11.03	11.68	9.58	24.72	16.37	26.39	44.32	41.68	38.14
D_649627	M	38	74.68	82.11	82.91	75.6	75.51	40.01	23.38	58.74	40.54	55.1	50.76	72.8	50.5	35.81	71.65	69.65	43.34	39.85	46.68	66.72	32.84	49.23	20.24	16.39	43.22	17.16	69.7	77.49	80.51	6.12	3.38	13.2	3.85	30.47	37.06	22.29	19.7	22.39	18.84	17.29	16.37	27.89	19.54	29.69	43.89	39.9	40.73
D_113449	M	39	78.67	82.83	82.2	74.03	72.68	36.51	21.25	46.45	29.6	48.42	46.32	71.47	45.75	31.45	67.98	64.99	37.49	34.21	44.28	63.27	29.23	50.75	18.33	16.34	40.53	14.23	65.15	74.22	79.55	8.04	3.74	14.45	3.35	25.88	33.88	17.94	15.04	20.32	13.6	12.96	10.47	22.42	17.07	25	43.7	37.9	38.99
D_119488	M	41	75.74	79.92	81.2	69.34	69.43	34.81	18.45	46.49	30.68	46.18	44.16	71.16	50.07	27.17	62.27	60.63	42.13	38.24	44.36	62.93	33.07	49.05	20.94	15.77	38.32	13.18	58.36	67.47	76.47	6.2	3.68	11.43	2.49	27.31	33.95	16.28	15.51	18.79	15.14	12.64	10.23	23.93	15.89	23.32	42.99	38.16	38.27
D_n28236	M	43	76.74	80.69	81.66	72.48	70.6	31.9	22.87	39.37	26.47	53.77	51.38	75.32	51.22	33.6	71.22	70.77	43.13	41.75	46.29	64.34	31.8	48.51	18.35	15.21	37.14	14.47	67.89	78.16	82.54	6.58	2.49	10.02	2.62	25.16	32.26	17.7	13.18	18.62	13.27	13.07	11.06	30.97	20.4	34.31	51.96	47.83	47.75
D_289553	M	45	72.28	77.44	81.11	69.18	69.39	35.27	22.73	41.17	27.7	50.01	47.5	75.16	51.1	29.9	65.22	60.35	43.58	42.35	49.86	69.86	32.61	51.96	20.41	16.76	40.15	15.18	60.79	70.58	75.92	7.79	3.21	11.6	3.13	27.92	34.21	16.83	14.21	17.68	11.27	12.8	10.68	23.37	15.62	27.54	42.56	40.8	37.54
D_648966	M	47	69.89	73.66	78.06	67.95	68.05	37.29	21.09	51.53	37.59	51.7	48.07	76.43	52.52	34.1	71.86	72.99	43.09	37.39	45.61	66.22	30.25	48.34	19.08	14.87	36.45	12.06	65.65	73.67	81.13	7.44	3.37	12.7	2.54	26.23	33.63	18.29	15.98	19.04	12.86	14.19	11.61	28.25	19.05	30.26	46.96	43.77	44.68
D_119525	M	48	78.99	83.56	76.53	67.94	67.28	29.83	16.34	46.81	30.66	49.25	47.45	77.62	52.19	35.07	71.17	73.12	39.72	38.58	44.93	66.2	29.92	47.4	17.18	14.19	37.75	12.23	62.07	69.89	72.41	8.21	3.49	15.93	3.53	29.7	37.4	22.42	19.02	22.49	15.05	14.64	11	27.85	18.54	33	46.62	45.43	41.42
D_289545	M	49	76.12	81.5	83.44	75.25	74.12	33.17	23.16	48.18	36.13	54.47	48.4	75.05	52.64	33.4	71.76	68.53	43.72	36.46	46.43	65.53	30.68	48.69	17.76	17.08	40.25	15.65	65.65	75.54	81.39	6.97	3.46	12.97	3.12	33.34	35.65	20.89	19.39	23.95	16.84	17.85	14.85	24.17	19.39	30.11	45.1	41.45	40.14
D_647306	M	50	68.92	76.46	87.42	87.17	85.49	32.66	21.72	54.71	40.89	54.14	52.8	76.31	54.58	36.96	71.36	69.91	48.62	43.44	51.9	69.99	35.46	53.31	21.89	17.44	43.34	17.14	71.27	74.44	80.38	5.43	2.9	12.23	2.26	33.46	38.33	21.12	18.24	23.82	15.95	16.15	14.86	21.76	18.34	26.94	42.07	42.02	38.42
D_275012	M	52	74.03	79.03	78.4	70.44	68.69	33.71	22.72	55.89	40.17	55.95	50.14	75.61	53.09	30.83	70.72	68.49	44.59	40.05	48.92	67.05	32.06	49.13	18.74	16.21	37.49	14.45	67.69	76.34	82.61	4.9	2.85	11.58	2.29	31	34.99	21.81	20.43	21.14	13.57	13.24	10.89	25.63	18.59	30.86	45.61	43.76	45.05
D_n64798	M	53	68.91	73.65	76.43	63.84	62.79	33.75	22.33	50.79	32.11	52.46	52.11	77.31	54.22	31.72	70.88	66.96	48.76	47.54	58.43	72.61	38	57.82	24.3	19.48	45.64	16.51	63.22	68.02	78.59	9.22	5.47	12.42	3.42	33.58	36.65	17.23	15.39	19.44	12.58	13.85	12.71	28.84	17.82	35.4	50.97	49.86	48.82
D_254668	M	54	72.43	76.71	82.16	73.75	74.81	38.2	21.24	46.44	34.18	57.97	54.6	78.96	57.71	37.6	74.75	72.53	43.43	40.03	43.68	64.68	34.16	50.2	22.54	15.49	36.86	13.25	65.15	72.92	79.25	8.84	5.11	13.74	3.81	31.87	37.12	21.24	16.95	20.25	14.38	15.53	12.64	27.23	19.71	30.69	47.23	44.39	43.85
D_648800	M	55	71.39	74.87	72.1	63.4	62.01	31.77	23.26	44.76	30.13	54.86	52.83	80.63	60.81	38.68	75.74	78.12	48.69	50.4	49.44	66.18	41.25	52.85	26.78	20.71	42.11	17.18	59.68	67.82	75.04	7.9	4.35	11.34	3.12	31.59	36.1	18.93	18.07	19.69	14.27	12.75	12.73	28.21	20.26	30.14	48.45	46.64	43.53
D_110897	M	56	69.21	75.5	65.09	54.72	52.9	38.31	24.95	47.38	28.92	54.09	51.12	80.81	57.73	36.29	78.32	81.03	55.43	51.06	59.86	81.29	40.67	65.71	25.55	20.51	53.01	18.74	65.69	73.66	81.55	13.07	6.71	15.09	4.52	31.78	34	16.25	14.77	16.71	11.63	11.96	10.7	26.97	15.18	26.5	44.39	45.08	42.18
D_118258	M	57	71.39	77.06	75.84	65.58	65.43	33.37	17.83	42.14	24	58.53	54.78	80.77	60.9	38.7	78.22	76.74	46.89	44.58	51.61	70.48	37.28	54.32	22.06	18.64	43.23	16.53	72.4	79.42	84	9.7	5.64	13.76	3.98	32.06	34.3	20.79	16.49	21.35	14.19	14.13	13.12	28.5	18.51	31.33	49.17	47.19	44.94
D_277317	M	58	75.97	79.99	70.79	59.26	58.3	35.16	23.88	48.58	30.58	61.07	58.35	80.53	61.92	38.04	75.82	75.89	49.72	48.7	58.16	73.57	38.28	58.89	21.94	17.23	40.9	14.83	57.68	62.32	73.51	11.92	7.85	15.01	5.19	33.82	35.14	17.65	14.57	19.47	14.22	13.3	11.78	28.19	19.5	34.56	50.06	46.78	46.99
D_278379	M	58	80.16	83.64	68.26	63.74	61.42	23.13	16.04	41.81	30.61	62.82	54.87	85.46	67.65	48.18	83.02	80.37	44.64	41.54	45.14	64.75	31.73	45.13	18.18	13.68	35.34	11.97	61.68	67.51	75.58	6.28	4.06	10.9	1.78	32.84	32.12	17.06	15.15	20.08	13.38	15.57	20.99	30.85	20.22	34.22	56.97	53.03	52.44
D_n64894	M	59	73.4	77.93	75.51	66.06	64.83	30.91	21.55	30.66	20.87	53.86	49.2	72.63	48.08	33.63	70.7	71.17	49.45	44.67	52.1	72.59	37.23	55.34	25.66	19.06	43.92	15.04	53.43	63.14	70.64	14.47	6.51	15.5	4.91	33.44	35.54	21.59	15.6	21.19	15.47	13.98	12.41	29.49	15.93	29.6	47.68	40.99	43.03
D_277296	M	62	70.01	77.24	58.87	50.53	48.02	33.69	21.85	45.78	28.27	66.51	58.38	87.7	65.71	56.53	87.67	86.27	46.71	45.32	54.6	72.35	35.73	54.97	21.97	20.04	46.8	18.46	64.05	78.65	82.65	9.28	4.41	12	2.3	29.41	33.19	20.72	13.75	26.32	13.77	16.93	14.16	24.96	17.14	30.04	47.35	44.86	43.29
D_516041	M	64	68.52	76.34	71.95	68.31	60.02	20.01	12.85	39.03	28.1	55.18	55.05	81.17	60.91	41.04	78.52	80.18	61.22	55.6	61.45	78.08	47.37	59.12	32.59	24.22	50.82	20.2	65.35	71.98	79.72	11.32	6.92	15.8	3.54	35.91	34.29	18.48	16.49	21.34	15.27	13.97	12.86	30.39	16	31.92	52.29	47.44	49.42
D_1297	F	21	77.58	81.11	87.36	79.17	78.86	43.09	32.7	61.83	44.74	36.57	31.87	60.05	40.76	27.29	52.49	63.43	32.68	32.21	34.26	53.92	29.46	36.45	19.84	13.51	33.09	11.56	68.32	75.92	81.6	4.07	2	9.26	1.38	22.37	29.16	16.23	10.32	18.03	11.35	11.76	8.64	19.76	13.19	19.65	33.91	30.94	24.55
D_9350	F	23	84.09	88.93	91.58	83.06	82.1	42.01	32.4	56.6	41.31	40.76	40.82	63.52	45.1	28.83	54.57	65.61	32.67	33.06	34.65	52.72	28.6	39.04	19.96	12.96	33.33	11.81	82.27	80.64	89.44	5.84	2.07	9.05	2.83	29.83	31.27	19.93	15.3	18.08	11.18	14.71	10.25	25.31	15.67	24.22	41.32	37.1	35.9
D_6098	F	24	75.41	79.01	63.39	66.36	60.57	41.49	29.54	59.62	40.17	39.19	29.66	49.29	31.03	27.77	49.82	59.85	29.09	29.83	30.37	46.12	25.09	32.29	17.63	10.9	27.85	8.77	67.08	65.75	77.66	4.97	1.53	8.23	1.7	22.27	30.1	17.9	13.22	24.47	15.28	8.58	10.91	17.31	10.94	17.93	32.66	31.19	27.63
D_64800	F	26	78.2	83.49	85.1	77.28	74.91	39.55	20.13	62.88	46.31	33.64	31.74	55.16	33.47	31.25	54.36	62.31	38.16	35.03	37.65	58.8	29.28	40.38	20.86	15.64	36.89	14.14	68.52	78.01	80.44	5.76	3.66	8.21	3.59	19.4	25.19	14.48	12.57	16.58	12.41	12.62	11.89	18.68	16.38	24.44	41.23	37.5	34.69
D_6242	F	30	76.06	82.04	85.55	76.6	76.26	35.27	27.19	65.22	47.82	44.43	38.99	67.53	49.64	30.67	57.43	67.77	35.35	33.3	37.04	53.44	28.75	36.57	18.72	13.24	31.02	11.51	71.22	75.96	84.72	4.98	2.36	9.5	2.35	25.54	33.72	15.27	14.51	20.62	14.64	15.86	11.71	23.82	16.91	28.36	41.82	40.17	38.13
D_8501	F	31	75.66	82.79	86.48	81.15	80.02	41.16	28.29	64.44	46.14	41.78	39.56	66.47	48.4	35.98	61.46	70.15	40.41	41.61	42.56	60.93	34.56	42.99	22.81	16.86	37.88	15.1	75.6	84.18	86.07	4.73	0	10.64	2.69	29.12	34.99	21.05	19.44	21.03	16.68	16.94	10.07	25.72	20.84	29.23	45.63	44.45	40.28
D_2415	F	32	81.13	84.15	85.01	71.53	73.06	37.66	27.64	52.22	35.19	37.77	35.54	66.15	42.59	30.73	56.72	68.58	33.44	35.48	38.07	55.11	29.69	35.47	18.67	11.91	29.89	10.67	67.94	74.27	83.34	5.41	2.12	8.63	2.13	19.89	31.17	15.29	14.08	18.86	10.64	9.97	8.36	23.35	16.27	24.58	41.92	41.03	35.35
D_832	F	32	82.13	83.56	86.73	79.43	80.56	37.03	31.5	58.08	39.99	38.02	37.32	67.14	42.75	30.74	55.35	68.32	39.08	40.89	44.7	64.61	35.76	48.73	24.02	17.1	40.28	14.85	70.73	78.93	83.87	6.35	2.31	8.97	1.63	26.6	34.06	21.74	13.24	19.41	13.41	14.04	12.17	22.37	17.45	26.02	44.14	41.42	38.43
D_8165	F	34	78.48	82.65	75.91	69.47	69.78	38.29	31.31	51.91	36.01	32.7	35.7	67.13	44.38	29.37	58.29	70.32	30.78	35.39	36.14	56.59	29.05	36.96	19.33	13.47	33.29	10.8	69.41	74.9	82.19	6.32	0	9.14	4.36	18.23	22.69	16.22	14.45	17.19	14.52	12.99	6.5	22.43	16.28	25.99	42.73	38.34	36.04
D_9777	F	38	72.15	76.42	79.69	68.43	68.2	30.76	13.95	49.82	34.51	38.2	37.7	66.46	42.84	30.54	54.9	66.35	31.95	34.37	38.05	57.18	29.86	38.78	18.54	11.67	32.12	9.34	70.27	78.24	85.92	5.22	0	10.38	3.72	28.21	27.91	17.05	13.78	15.49	13.52	11.6	7.98	23.26	14.95	25.29	43.09	40.86	36.61
D_8974	F	41	77.56	80.12	83.48	73.64	75.01	38.19	25.93	48.32	30.92	45.07	38	70.14	47.38	31.8	63.73	76.13	38.75	38.46	43.52	58.87	33.73	45.64	21.99	15.66	34.97	10.53	69.24	73.77	84.42	7.63	2.28	10.95	2.35	19.21	32.7	15.88	13.31	20.01	13.36	9.92	9.48	23.84	19.07	28.81	45.57	46.11	39
D_4661	F	43	69.92	75.96	79.86	70.74	69.07	28.59	17.25	49.34	32.42	49.76	45.68	72.23	52.18	40.59	69.17	76.74	46.24	44.91	48.6	64.78	37.9	47.53	24.35	17.49	40.08	15.42	69.4	78.95	82.76	5.91	4.69	11.53	4.09	34.8	28.62	18.55	16.56	23.41	19.99	17.57	13.43	25.99	21.68	31.61	46.78	46.64	40.39
D_3490	F	45	75.47	82.26	74.09	67.86	67.9	40.3	26.68	44.55	27.71	46.79	44.56	72.39	53.89	41.15	68.66	77.6	45.09	42.42	45.06	59.84	36	44.43	22	16.12	36.11	13.36	75.76	76.7	83.74	6.61	2.92	9.91	2.42	34.42	35.42	16.69	12.47	23.31	12.54	13.75	11.96	23.39	19.07	27.87	48.2	44.49	42.76
D_4676	F	46	80.62	84.07	67.18	56.49	56.89	26.14	10.91	53.34	28.36	44.81	41.85	74.52	52.88	35.31	63.47	77.79	42.16	42.13	44.96	65.25	36.07	45.19	21.09	14.42	37.38	13.62	56.21	67.72	80.73	8.45	3.21	7.45	1.69	25.68	31.18	13.92	13.02	13.35	11.39	10.79	10.36	25.73	18.18	27.47	49.58	48.63	39.32
D_9898	F	47	70.25	76.33	69.04	59.14	57.92	36.73	17.86	53.39	37.62	43.07	38.52	66.39	43.94	39.92	67.13	72.53	48.89	49.2	45.79	69.5	42.65	46.63	29.09	19.92	40.21	18.86	65.32	67.84	78.01	9.29	4.65	14.99	5.87	31.23	33.53	19.78	13.03	19.24	14.15	12.39	9.24	20.03	16.34	30.42	46.96	45.79	43.61
D_9237	F	48	78.26	82.66	83.24	76.74	76.61	35	24.02	48.68	29.99	52.21	46.47	76.23	55.34	41.9	69.08	80.66	41.9	39.88	39.71	61.99	35.63	40.74	22.4	15.11	34.44	12.9	75.32	78.19	85.69	7.08	3	9.37	2.41	31.52	38.02	19.47	16.59	22.53	15.41	14.13	13.52	23.96	18.57	29.47	46.29	44.05	41.59
D_9793	F	51	71.15	74.75	76.36	68.84	68.73	27.03	9.46	46.1	32	53.3	48.55	77.2	58.26	43.91	73.72	81.3	48.01	47.94	49.03	68.18	42.63	49.81	26.87	21.11	45.51	17.89	72.47	74.52	83.18	7.88	4.01	12.34	2.88	36.9	38.41	21.91	18.59	24.79	18.48	15.72	15.08	25.1	20.56	31.2	43.83	46.57	41.18
D_8827	F	53	79.36	81.85	79.95	70.68	71.66	33.61	15.71	47.15	33.94	45.54	43.62	76.86	57.72	39.77	73.89	80.86	43.43	44.06	48.65	67	37.75	47.8	23.27	17	40.03	14.46	72.44	73.55	80.77	6.79	4.01	10.84	2.71	31.71	32.18	20.68	16.87	18.85	13.84	14.48	13.48	22.84	19.13	27.47	43.81	43.47	41.31
D_8352	F	55	69.65	77.5	62.77	56.07	57.18	25.74	17.46	51.86	35.21	45.59	46.15	73.62	54.92	45.77	75.4	82.08	45.14	49.19	48.06	68.67	33.73	55.43	21.18	17.12	49.73	21.26	62.38	72.23	76.61	8.63	5.47	8.83	3.12	36.14	31.92	16.9	24.31	24.96	12.7	16.72	9.09	26.83	21.24	34.79	48.59	47.86	44.04
D_8971	F	56	72.12	73.91	75.53	66.66	67.39	26.34	20.48	53.82	33.17	46.39	44.78	74.15	54.67	38.49	69.62	79.46	45.34	45.29	47.81	64.87	39.31	49.31	26.13	18.33	39.85	15.29	66.88	71.99	83.53	6.3	2.85	9.27	2.04	31.67	35	17.76	14.75	20.12	13.05	11.3	8.75	27.88	20.1	32.45	52.69	50.92	47.65
D_7712	F	64	73.8	74.36	65.55	56.28	54.76	37.21	19.45	51.9	35.98	49.94	47.91	76.47	56.24	43.21	68.67	82.29	47.6	56.93	50.93	76.3	49.75	58.81	28.91	19.69	50.22	16.76	60.96	70.59	75.15	10.33	5.09	12.21	4.45	38.75	31.05	14.03	15.96	24.49	15.5	14.76	15.88	23.19	17.63	29.23	44.3	48.33	46.08
D_8980	F	60	76.58	80.03	78.86	70.01	69.9	19.67	14.33	52.78	39.32	50.93	51.71	78.46	59.58	42.96	70.64	81.22	50.44	47	50.82	70.36	40.99	51.8	26.86	19.3	41.49	15.71	63.46	71.91	78.33	9.21	3.85	11.11	3.35	32.66	30.22	18.99	21.24	20.55	18.57	17.9	0	27.19	21.93	36.29	49.91	49.69	46.47
D_n64966	F	21	78.15	82.56	87.33	86.38	84.13	38.04	25.68	63.38	44.09	39.06	33.12	61.01	35.11	22.16	45.97	45.76	28.97	25.7	34.12	49.71	22.93	37.13	15.01	12.88	30.91	12.03	66.01	69.99	80.08	3.43	1.95	8.56	1.82	18.46	31.7	13.08	13.53	15.36	11.25	11.02	8.41	22.94	17.45	23.72	39.03	34.78	32.54
D_n49935	F	23	81.22	85.73	87.85	82.48	81.71	40.78	25.14	59.34	41.23	41.85	39.16	61.44	40.97	22.03	51.97	49.82	30.66	27.83	36.62	51.52	21.38	35.04	13.02	11.53	30.87	9.67	71.34	73.88	81.38	4.77	2.58	8.46	1.66	19.4	29.83	14.67	14.68	15.44	10.56	12.19	9.6	19.78	14.79	20.89	34.18	29.07	28.03
D_n27698	F	24	83.47	86.44	87.1	81.64	81.45	43.31	31.96	66.95	45.35	40.6	37.78	61.7	38.63	21.53	48.81	50.92	30.85	29.92	32.58	52.57	24.38	37.98	17.12	11.89	30.06	11.07	67.96	76.63	81.71	3.28	1.79	9.8	1.76	19.93	31.93	15.53	14.16	16.1	12.78	11.08	9.59	20.85	13.42	21.21	35.95	33.19	29.93
D_275274	F	25	81.83	85.2	85.13	75.05	72.31	36.55	26.41	60.23	40.44	39.74	35.52	61.74	38.01	21.93	51.24	53.83	29.13	28.62	35.18	55.22	23.63	41.38	15.75	11.84	30.55	9.91	70.03	77	82.47	3.27	1.25	8.07	1.95	18.68	30.63	14.94	14.1	15.16	10.8	9.67	7.69	21.1	14.88	21.65	38.64	32.7	32.3
D_n27591	F	25	83.03	86.17	86.72	80.5	81.8	39.92	26.27	60.47	41.29	40.83	39.36	66.53	42.96	26.22	59.72	61.8	34.76	29.92	36.93	57.76	27.36	41.71	17.03	13.56	34.79	12.04	74.01	78.84	83.73	4.69	2.48	8.78	1.64	20.98	31.5	15.12	13.85	16.54	11.32	12.61	9.76	21.73	16.1	21.01	37.55	33.3	31.63
D_92772	F	28	79.63	82.19	85.21	79.28	76.71	42.3	29.67	63.05	40.99	38.46	35.02	62.05	35.92	21.37	49.06	51.18	30.8	31.73	36.85	55.95	24.98	42.21	18.52	14.88	34.05	13.96	73.72	73.95	80.29	5.13	1.9	10.43	1.88	20.96	35.04	16.22	13.21	19.45	13.48	13.01	8.27	27.05	15.43	26.23	42.17	39.01	37.48
D_498998	F	31	80.12	82.91	87.25	81.07	81.2	36.45	27.02	61.71	44.87	45.11	44.62	70.66	49.37	30.27	62.98	64.61	36.08	33.86	39.81	56.26	27.13	40.63	18.05	13.36	35.65	12.41	68.29	69.19	78.07	5.7	2.65	9.81	2.29	25.26	34.21	15.68	12.96	16.37	13.06	12.63	10.09	20.08	13.71	21.29	38	32.97	32.36
D_520980	F	32	79.06	78.04	84.05	77.05	75.54	38.07	26.8	54.45	40.11	40.83	42.73	67.75	42.22	25.91	60.1	63.23	35.24	33.31	34.19	56.75	27.52	37.53	18.18	13.14	33.23	11.66	71.76	75.65	79.57	4.56	2.7	9.32	1.32	23.61	31.55	16.78	14.69	16.41	11.38	12.08	10.48	23.36	17.19	28.09	41.72	39.63	35.11
D_288817	F	35	84.29	87.21	81.93	75.79	77.39	30.6	19.19	47.03	31.98	47.08	44.64	71.65	49.17	28.24	60.68	59.02	44.04	38.82	47.09	64.89	28.98	48.7	19.02	15.95	40.14	13.54	71.56	76.78	83.32	3.87	1.88	10.06	1.94	26.64	31.12	14.89	13.15	17.96	11.42	12.32	10.92	23.14	15.97	23.72	38.29	36.69	36.11
D_110766	F	38	74.93	79.65	78.77	71.59	69.32	37.71	23.94	55.61	36.49	46.16	42.12	69.56	47.48	29.29	63.4	67.88	39.14	36.4	43.01	61.3	28.46	46.31	17.84	13.92	34.54	11.58	73.2	74.07	79.41	5.8	3.19	11.56	2.42	25.5	36.15	17.27	14.59	20.74	15.07	12.49	11.36	20.91	14.3	24.13	39.8	38.01	36.75
D_275311	F	40	78.52	81.82	81.36	76.19	70.95	33.94	25.85	53.1	38.63	50.8	47.68	76.48	51.91	34.2	69.35	69.92	34	29.8	38.47	57.96	25.77	43.24	17.93	12.71	35.18	13.47	73.73	79.86	81.97	6.14	3.59	10.99	2.19	24.35	34.58	17.73	14.29	18.5	12.62	12.66	10.99	29.62	18.35	29.62	50.81	45.97	45.55
D_277675	F	40	78.46	80.02	83.67	76.31	70.17	32.74	22.42	52.4	35.88	51.82	48.41	71.65	49.21	29.16	63.13	60.7	41.8	35.83	45.67	63.74	29.95	47.25	19.07	14.7	39.62	14.54	71.98	75.42	80.62	5.36	2.63	11.81	2.66	23.7	32.38	15.83	15.66	17.87	13.25	12.72	9.33	26.66	20.4	30.67	48	43.11	40.91
D_n64878	F	43	74.07	78.84	78.62	64.97	62.43	37.33	22.23	52.46	30.76	47.29	43.16	74.12	49.65	28.35	65.47	65.17	41.16	41.5	47.33	66.12	33.36	49.53	19.65	15.09	37.8	12.95	58.43	66.31	75.17	6.3	3.06	10.21	1.89	25.05	34.89	15.08	13.12	15.04	9.88	9.86	8.73	26.85	15.24	27.83	48.66	45.13	42.36
D_647373	F	46	68.83	72.76	81.59	75.77	75.76	27.77	20.67	47.26	30.62	46.41	46.83	72.75	50.67	30.42	66.96	66.53	40.49	37.93	44.36	64.35	32.37	46.71	19.29	16.41	36.42	14.16	66.78	70.94	80.11	5.59	2.7	9.68	2.09	26.36	34.95	16.61	14.35	18.35	12.14	12.4	10.49	24.79	18.56	28.26	45.45	40.23	38.87
D_499245	F	46	71.99	76.53	74.9	68.08	65.79	38.03	28.44	54.21	37.09	55.24	54.68	75.59	55.69	34.6	71.99	72.46	45.75	43.26	47.95	64.41	35.52	46.81	23.18	15.06	40.21	14.31	64.14	73.28	80.98	9.54	5.01	12.31	4.44	28.77	32.12	18.8	17.27	19.17	13.8	15.2	12.61	23.66	19.05	30.18	42.51	39.95	40.55
D_n27954	F	47	77.67	81.04	81.77	74.56	72.24	30.53	21.51	52.07	38.45	55.14	51.42	74.92	50.97	35.11	71.34	68.15	45.23	39.05	48.34	67.16	32.13	54.61	20.12	17.76	41.79	14.45	68.32	76.87	80.61	7.37	4.59	13.11	3.1	29.27	35.25	19.61	16.48	23.38	14.77	15.66	13.62	29.81	20.75	30.94	45.72	43.77	43.6
D_620381	F	50	66.79	71.72	77.11	69.14	63.51	29.57	21.16	53.63	37.03	57.06	49.26	76.69	55.98	33.14	70.85	71.15	46.41	40.76	50.6	68	31.92	52.59	19.62	16.84	41.13	14.96	59.78	66.64	75.47	7.8	4.05	12.89	3.84	27.93	36.1	17.66	15.31	17.51	14.77	12.92	11.95	24.1	16.16	26.57	43.99	41.62	40.28
D_518768	F	51	76.76	78.91	76.38	69.36	67.46	26.5	18.89	49.8	36.89	58.65	54.64	78.14	57.45	38.9	75.28	75.83	46.96	41.52	51.75	70.5	36.21	52.98	22.27	19.84	43.72	17.44	71.81	78.15	82.14	7.85	4.14	12.97	3.68	32	35.32	20.53	16.98	22.67	15.83	15.55	13.31	27.15	20.17	31.7	46.42	43.04	43.76
D_277069	F	52	81.05	84.34	76.2	66.25	66.28	27.19	14.33	51.56	36.35	52.19	48.99	76.87	55.05	35.6	74.42	75.96	44.89	41	45.23	66	34.61	50.14	21.89	14.5	38.09	11.97	64.08	64.73	73.9	6.85	3.24	13.23	3.55	28.83	35.63	17.84	15.13	21.06	14.73	13.87	12.39	24.81	17.29	27.38	41.85	41.16	40.35
D_527269	F	64	76.76	82.77	83	78.74	78.51	35.86	25.59	48.63	28.15	49.92	48.47	72.97	53.05	33.7	68.77	71.24	39.39	34.27	43.95	60.74	31.52	42.37	19.53	14.44	38.52	13.88	65.4	76.18	83.05	6.56	4.41	9.31	3.44	24.74	36.23	17.02	14.27	18.92	11.99	14.59	12.72	24.15	18.11	29.96	42.19	37.08	35.44
[truncated: 5 more columns]
